# Supplementary material for: 4,6-O-Phenylethylidene Acetal Protected D-Glucosamine Carbamate-Based Gelators and Their Applications for Multi-Component Gels
Source: Gels. 2022 Mar 19;8(3):191. doi: 10.3390/gels8030191 (PMC8953293; doi:10.3390/gels8030191)
Supplement: Supplementary file 1 [file gels-08-00191-s001.zip]

Archive with 1 entries (1 files):
- gels-1630106-SI.pdf
